# Supplementary material for: Nanostructured Thick Electrode Strategies toward Enhanced Electrode–Electrolyte Interfaces
Source: Materials (Basel). 2023 Apr 28;16(9):3439. doi: 10.3390/ma16093439 (PMC10180132; doi:10.3390/ma16093439)
Supplement: Supplementary file 1 [file materials-16-03439-s001.zip]

Archive with 1 entries (1 files):
- materials-2345534-supplementary.pdf
